# Supplementary material for: Dynamic motor imagery mentally simulates uncommon real locomotion better than static motor imagery both in young adults and elderly
Source: PLoS One. 2019 Jun 26;14(6):e0218378. doi: 10.1371/journal.pone.0218378 (PMC6594612; doi:10.1371/journal.pone.0218378)
Supplement: S1 File — In the file, it is reported the dataset of the experiment for each participant. (XLSX) [file pone.0218378.s001.xlsx]

## Sheet: Foglio1
Subjects	0=elderly; 1=young	Age	Gender	Perceived (8m)	sMI_walk (t)	sMI_lateral (t)	sMI_back (t)	dMI_walk (t)	dMI_lateral (t)	dMI_back (t)	RP_walk (t)	RP_lateral (t)	RP_back (t)	dMI_walk (step)	dMI_lateral (step)	dMI_back (step)	RP_walk (step)	RP_lateral (step)	RP_back (step)
S1	0	65	m	10	5.64	6.75	5.71	10	8	8	7	11	7	22	18	22	10	14	11
S2	0	55	f	10	5.75	7.25	10.96	18	16	22	10	14	14	15	17	21	14	21	19
S3	0	81	f	8	6.65	8.44	7.81	12.6	18.9	12.6	12.8	18	12.6	17	16	17	16	30	20
S4	0	54	f	6	6.41	5.94	7.72	11	12	14	12	18.9	21	18	26	23	20	36	28
S5	0	70	f	7	2.72	5.06	7.03	14	10	10	16	19.8	28	24	22	22	22	40	52
S6	0	50	m	3	3.65	4.97	5.03	8.4	9.5	8.5	10.5	11.4	10	14	17	15	14	22	17
S7	0	74	m	15	9.78	11.5	9.38	18	10.5	12.6	8.4	12	12	13	15	12	12	18	15
S8	0	70	m	8	18.1	21.59	30.25	16	14	15.4	12	22	14	24	21	22	17	40	23
S9	0	69	f	6	6.9	8.7	7.3	10	18.5	11	8.8	12	10.5	9	12	11	14	22	15
S10	0	68	f	6	10.44	13.28	12.22	12.6	17.1	16.8	9.5	14	13.3	22	25	26	14	19	20
S11	0	77	m	11	13.04	16.21	16.35	12	14	16	12	18	18	20	21	20	17	32	19
S12	0	68	f	6	10.2	5	8.6	8.5	15.9	9.6	10.2	15.6	12.3	14	8	15	17	11	22
S13	0	65	f	4.5	4	5.4	6.1	5.3	7.9	6	7.7	12.4	9.1	16	7	16	16	16	21
S14	0	73	m	9	11.22	20.57	12.59	13.2	32	20	12	22	24	11	33	20	16	33	28
S15	0	50	m	7	3.43	3.85	2.94	6	5.4	6.9	8.8	8	10	8	8	8	14	16	15
S16	1	27	f	4	3.35	4.09	5.66	6.45	6.5	5.21	8.13	20.39	11.2	10	11	9	18	39	22
S17	1	29	f	3.5	8.12	10.79	9.53	7.39	16.54	9.1	8.18	9.37	10.31	10	24	13	14	22	18
S18	1	30	m	8	5.56	6.03	6.57	7.12	10.36	7.56	6.08	10.33	7.93	12	17	13	13	22	14
S19	1	28	f	7	4.78	4	5.6	6.43	8.18	9.65	9.48	13.76	11.71	7	8	10	15	26	20
S20	1	28	f	9	6.47	9.9	10.53	12.34	14.98	15.02	7.32	12.03	11.33	20	24	24	14	24	19
S21	1	29	m	7	8.12	6.78	7.22	7.26	7.4	8.265	7.09	9.765	7.9	11	12	11	13	22	14
S22	1	32	f	5	10.5	12.19	12.16	12.74	12.965	11.82	7.835	16.41	13.305	17	23	17	15	32	22
S23	1	30	m	7	7.57	7.88	6.97	7.21	9.19	8.57	7.01	10.745	7.835	12	9	13	12	22	13
S24	1	22	f	8	5.9	7.66	8.41	7.84	12.41	10.37	7.465	16.085	8.845	14	22	18	14	28	18
S25	1	22	f	5	5.88	9.57	8.1	10.05	12.27	9.965	7.505	9.42	8.39	19	20	18	14	24	17
S26	1	22	f	10	10.09	13.25	14.75	11.955	16.21	13.065	11.165	18.155	13.86	13	12	21	17	34	25
S27	1	23	m	8	8.53	12.25	14.1	9.1	19.285	21.31	7.715	17.835	10.02	11	19	19	14	26	15
S28	1	34	f	6	4.62	4.13	3.56	5.225	8.02	4.505	7.805	16.635	9.985	8	10	7	14	28	19
S29	1	24	m	10	5.37	7.19	9.43	7.83	9.52	8.51	7.13	10.53	10.35	10	10	10	12	22	18
S30	1	27	m	8	8.72	10.47	10.9	8.57	13.31	13	6.74	9.45	8.23	9	16	9	12	20	13
				Young Adults
